# Supplementary material for: Mining Real-World Big Data to Characterize Adverse Drug Reaction Quantitatively: Mixed Methods Study
Source: J Med Internet Res. 2024 May 3;26:e48572. doi: 10.2196/48572 (PMC11102038; doi:10.2196/48572)
Supplement: Multimedia Appendix 2 [file jmir_v26i1e48572_app2.xlsx]

## Sheet: Zone_four
Drug_Name
